# Supplementary material for: Estimating cross-border cloud computing emissions: A consumption-based approach applied to major European data center hubs
Source: iScience. 2026 May 22;29(6):116061. doi: 10.1016/j.isci.2026.116061 (PMC13224008; doi:10.1016/j.isci.2026.116061)
Supplement: Document S2. Supplementary values used for all the calculations throughout the paper, including main inputs and outputs — Includes Tables S7–S11. [file mmc2.xlsx]

## Sheet: Table S7. Input Data
Table S7. Input datasets and sources used to estimate electricity consumption, emissions, and data volumes for Germany, Ireland, and the Netherlands (2017–2022), related to STAR Methods.
	DATA CENTER (DC) ENERGY & CARBON INTENSITY								DATA CENTER (DC) ELECTRICITY CONSUMPTION & GHG EMISSIONS								TOTAL ELECTRICITY CONSUMPTION & GHG EMISSIONS (NATIONWIDE - FINAL METERED CONSUMPTION)
	Germany	2017	2018	2019	2020	2021	2022		Germany	2017	2018	2019	2020	2021	2022		Germany	2017	2018	2019	2020	2021	2022
	Energy Intensity (kWh/TB)	329.208	291.667	272.563	203.75	161.203	140.157		DC Electricity Consumption (GWh)	13300	14000	15100	16300	17000	17900		Electricity Consumption (Final) (GWh)	505674	509156	497287	485290	504500	484200
	Carbon Intensity (kgCO2/TB)	160.324	137.958	112.023	75.1838	66.0933	60.8281		GHG Emissions (Kilotonne of CO2 equivalent)	6477.1	6622	6206.1	6014.7	6970	7768.6		GHG Emissions from Electricity Consumption (Kilotonne of CO2 equivalent)	283000	271000	223000	189000	215000	223000
	Ireland	2017	2018	2019	2020	2021	2022		Ireland	2017	2018	2019	2020	2021	2022		Ireland	2017	2018	2019	2020	2021	2022
	Energy Intensity (kWh/TB)	713.642	708.772	648.763	489.911	543.502	647.444		DC Electricity Consumption (GWh)	1755	2172	2478	3019	4001	5252		Electricity Consumption (Final) (GWh)	25725	26730	26505	27056	28506	29500
	Carbon Intensity (kgCO2/TB)	318.71	274.535	218.2	151.906	188.876	214.937		GHG Emissions (Kilotonne of CO2 equivalent)	783.777	841.299	833.432	936.096	1390.41	1743.55		GHG Emissions from Electricity Consumption (Kilotonne of CO2 equivalent)	11950	10600	9400	8800	10300	10000
	Netherlands	2017	2018	2019	2020	2021	2022		Netherlands	2017	2018	2019	2020	2021	2022		Netherlands	2017	2018	2019	2020	2021	2022
	Energy Intensity (kWh/TB)	224.066	163.144	134.329	110.175	91.0987	73.3555		DC Electricity Consumption (GWh)	1652	2367	2747	3184	3730	4326.8		Electricity Consumption (Final) (GWh)	111622	113254	113512	112908	113374	113700
	Carbon Intensity (kgCO2/TB)	100.83	70.1519	49.7019	31.9509	27.3296	19.806		GHG Emissions (Kilotonne of CO2 equivalent)	743.4	1017.81	1016.39	923.36	1119	1168.24		GHG Emissions from Electricity Consumption (Kilotonne of CO2 equivalent)	48300	44600	41500	32500	32400	30700
	TELECOMUNICATION NETWORK (TN) ENERGY & CARBON INTENSITY								TELECOMUNICATION NETWORK (TN) ELECTRICITY CONSUMPTION & GHG EMISSIONS
	Germany	2017	2018	2019	2020	2021	2022		Germany	2017	2018	2019	2020	2021	2022
	Energy Intensity (kWh/TB)	146	163	119	119	102	91		TN Electricity Consumption (GWh)	5898.4	7824	6592.6	9520	9596.59	8939.98
	Carbon Intensity (kgCO2/TB)	134.558	106.643	45.3093	45.4285	35.9276	29.3952		GHG Emissions (Kilotonne of CO2 equivalent)	2872.52	3700.75	2709.56	3512.88	3934.6	3879.95
	Ireland	2017	2018	2019	2020	2021	2022		Ireland	2017	2018	2019	2020	2021	2022
	Energy Intensity (kWh/TB)	79.2936	74.4015	100.011	48.6828	54.2008	28.1069		TN Electricity Consumption (GWh)	195	228	382	300	399	228
	Carbon Intensity (kgCO2/TB)	35.4122	28.8185	33.6369	15.095	18.8356	9.33085		GHG Emissions (Kilotonne of CO2 equivalent)	87.0863	88.3132	128.479	93.0205	138.659	75.6909
	Netherlands	2017	2018	2019	2020	2021	2022		Netherlands	2017	2018	2019	2020	2021	2022
	Energy Intensity (kWh/TB)	219.853	135.982	99.4037	63.9018	54.6592	39.612		TN Electricity Consumption (GWh)	1620.94	1972.92	2032.78	1846.72	2238	2336.47
	Carbon Intensity (kgCO2/TB)	98.9337	58.4723	36.7794	18.5315	16.3967	10.698		GHG Emissions (Kilotonne of CO2 equivalent)	729.421	848.354	752.129	535.549	671.357	631.009
									SECTOR AGGREGATE ELECTRICITY CONSUMPTION & GHG EMISSIONS
									Germany	2017	2018	2019	2020	2021	2022
									Electricity Consumption (GWh)	19198.4	21824	21692.6	25820	26596.6	26840
									GHG Emissions (Kilotonne of CO2 equivalent)	9349.62	10322.8	8915.66	9527.58	10904.6	11648.6
									Ireland	2017	2018	2019	2020	2021	2022
									Electricity Consumption (GWh)	1950	2400	2860	3319	4400	5480
									GHG Emissions (Kilotonne of CO2 equivalent)	870.863	929.612	961.911	1029.12	1529.07	1819.24
									Netherlands	2017	2018	2019	2020	2021	2022
									Electricity Consumption (GWh)	3272.94	4339.92	4779.78	5030.72	5968	6663.27
									GHG Emissions (Kilotonne of CO2 equivalent)	1472.82	1866.16	1768.52	1458.91	1790.36	1799.24

## Sheet: Table S8. Calculation Steps
Table S8. Summary of calculation steps and intermediate outputs for estimating data center and telecommunication network electricity consumption and emissions, related to STAR Methods.
	DATA VOLUME (EB) PER YEAR AND COUNTRY								CLOUD DATA VOLUME (PB/Millions GB)								Cloud - Electricity Consumption (GWh) and Corresponding GHG Emissions (kt CO2eq)
									Case 1: UPPER RANGE ( Citizen + Employee)								Upper - Total Cloud Electricity Consumption - Countries (GWh)								Lower - Total Cloud Electricity Consumption - Countries (GWh)
	Germany	2017	2018	2019	2020	2021	2022		Country	2017	2018	2019	2020	2021	2022			2017	2018	2019	2020	2021	2022			2017	2018	2019	2020	2021	2022
	Mobile Network (EB/Billions GB)	1.4	2	3.4	4	5.457	6.714		Germany	4505.92	5344.52	7043.67	12018.3	22873	30088.6		Germany	2141.25	2429.98	2758.04	3878.89	6020.25	6955.19		Germany	1567.3	1729.22	1867.96	2579.6	3936.76	4781.94
	Fixed Network (EB/Billions GB)	39	46	52	76	100	121		Ireland	442.466	506.378	778.653	1207.49	1847.63	1973.1		Ireland	350.847	396.582	583.035	650.344	1104.33	1358.73		Ireland	236.572	250.957	393.281	410.764	666.906	813.631
	Aggregate Volume (EB/Billions GB)	40.4	48	55.4	80	105.457	127.714		Netherlands	1524.07	2808.02	4398.94	5949.6	11268.8	16015.5		Netherlands	676.564	839.951	1028.18	1035.69	1642.52	1809.23		Netherlands	478.194	554.683	691.397	655.73	979.759	1147.65
																	Cloud - Electricity Consumption Emissions (kt CO2eq)
																	Upper- Total Cloud Electricity Consumption Emission - Countries (kt CO2eq)								Lower- Total Cloud Electricity Consumption Emission - Countries (kt CO2eq)
									Case 2: LOWER RANGE (Citizen - Employee)									2017	2018	2019	2020	2021	2022			2017	2018	2019	2020	2021	2022
	Ireland	2017	2018	2019	2020	2021	2022		Country	2017	2018	2019	2020	2021	2022		Germany	1328.72	1307.28	1108.2	1449.55	2357.99	2736.82		Germany	972.561	930.288	750.559	964.001	1525.94	1866.45
	Mobile Network (EB/Billions GB)	0.268755	0.391156	0.514344	0.749547	1.01472	1.26724		Germany	3298.13	3803.28	4770.52	7992.56	14957.1	20687		Ireland	156.687	131.396	196.093	201.651	383.772	442.504		Ireland	105.652	97.2054	132.273	127.365	231.76	270.107
	Fixed Network (EB/Billions GB)	2.19046	2.6733	3.30523	5.4128	6.34679	6.84466		Ireland	298.35	320.437	525.234	762.661	1115.78	1204.4		Netherlands	304.454	361.179	380.426	300.35	492.744	488.535		Netherlands	215.187	238.514	255.817	190.162	293.921	309.893
	Aggregate Volume (EB/Billions GB)	2.45921	3.06446	3.81958	6.16234	7.36151	8.1119		Netherlands	1077.21	1854.35	2958.06	3766.89	6721.82	10159.1
									Case 3: MIDDLE RANGE ((Citizen + Employee)/2)
	Netherlands	2017	2018	2019	2020	2021	2022		Country	2017	2018	2019	2020	2021	2022
	Mobile Network (EB/Billions GB)	0.337	0.574	0.751	0.934	1.258	1.637		Germany	3902.03	4573.9	5907.09	10005.4	18915.1	25387.8
	Fixed Network (EB/Billions GB)	7.03583	13.9347	19.6987	27.9654	39.6866	57.347		Ireland	370.408	413.407	651.943	985.073	1481.7	1588.75
	Aggregate Volume (EB/Billions GB)	7.37283	14.5087	20.4497	28.8994	40.9446	58.984		Netherlands	1300.64	2331.18	3678.5	4858.25	8995.32	13087.3
									CROSS-BORDER CLOUD DATA FLOW VOLUME (PB/Millions GB)
									Case 1: UPPER RANGE ( Citizen + Employee)
									EXPORT
									TIME	2017	2018	2019	2020	2021	2022
									Germany	541.466	651.434	898.396	1163.61	2348.08	3343.28
									Ireland	325.088	400.141	699.665	1057.79	1607.22	1762.1
									Netherlands	455.662	782.286	1254.49	2083.13	4028.59	6352.16
									IMPORT
									TIME	2017	2018	2019	2020	2021	2022
									Germany	507.319	685.531	977.799	1414.89	2829.91	4277.07
									Ireland	18.5828	25.3175	39.5817	69.325	93.6969	90.9766
									Netherlands	299.549	543.725	904.898	1248.02	2540.31	4340.03
									NET BALANCE (EXPORT - IMPORT)
									TIME	2017	2018	2019	2020	2021	2022
									Germany	34.1465	-34.0971	-79.4036	-251.278	-481.831	-933.784
									Ireland	306.505	374.823	660.084	988.469	1513.52	1671.12
									Netherlands	156.113	238.561	349.588	835.11	1488.28	2012.13
									Case 2: LOWER RANGE (Citizen - Employee)
									EXPORT
									TIME	2017	2018	2019	2020	2021	2022
									Germany	396.329	463.575	608.463	773.84	1535.46	2298.62
									Ireland	219.203	253.209	471.954	668.114	970.601	1075.6
									Netherlands	322.06	516.602	843.577	1318.9	2403.04	4029.37
									IMPORT
									TIME	2017	2018	2019	2020	2021	2022
									Germany	371.335	487.839	662.241	940.948	1850.53	2940.63
									Ireland	12.5302	16.0209	26.6995	43.7864	56.5836	55.5327
									Netherlands	211.72	359.063	608.497	790.161	1515.29	2753.02
									NET BALANCE (EXPORT - IMPORT)
									TIME	2017	2018	2019	2020	2021	2022
									Germany	24.9937	-24.2642	-53.7783	-167.108	-315.079	-642.01
									Ireland	206.673	237.188	445.254	624.328	914.017	1020.07
									Netherlands	110.34	157.54	235.08	528.736	887.755	1276.35
									Case 3: MIDDLE RANGE ((Citizen + Employee)/2)
									EXPORT
									TIME	2017	2018	2019	2020	2021	2022
									Germany	468.897	557.504	753.429	968.724	1941.77	2820.95
									Ireland	272.145	326.675	585.809	862.954	1288.91	1418.85
									Netherlands	388.861	649.444	1049.03	1701.01	3215.82	5190.76
									IMPORT
									TIME	2017	2018	2019	2020	2021	2022
									Germany	439.327	586.685	820.02	1177.92	2340.22	3608.85
									Ireland	15.5565	20.6692	33.1406	56.5557	75.1402	73.2547
									Netherlands	255.635	451.394	756.697	1019.09	2027.8	3546.52
									NET BALANCE (EXPORT - IMPORT)
									TIME	2017	2018	2019	2020	2021	2022
									Germany	29.5701	-29.1807	-66.591	-209.193	-398.455	-787.897
									Ireland	256.589	306.006	552.669	806.399	1213.77	1345.6
									Netherlands	133.226	198.05	292.334	681.923	1188.02	1644.24

## Sheet: Table S9. Cloud Data Volume
Table S9. Estimated cloud data volumes and allocation ranges (upper, middle, and lower bounds) for each country and year, related to STAR Methods.
1) GERMANY
Case 1: UPPER RANGE ( Citizen + Employee)
	Electricity (GWh)						Emissions (Kt.CO2 equivalent)
Year	DC- Domestic	DC- Export	DC- Import	TN- Domestic	TN- Export	TN- Import	DC- Emissions (Domestic)	DC- Emissions (Export)	DC- Emissions (Import)	TN- Emissions (Domestic)	TN- Emissions (Export)	TN- Emissions (Import)
2017	1138.12	178.255	167.014	504.742	79.054	74.0686	554.263	86.8101	81.3356	245.809	72.8586	68.2639
2018	1168.87	190.002	199.947	653.232	106.184	111.742	552.876	89.8708	94.5748	308.979	69.471	73.1073
2019	1408.46	244.87	266.512	614.93	106.909	116.358	578.879	100.641	109.536	252.736	40.7057	44.3034
2020	1923.35	237.085	288.283	1123.33	138.469	168.371	709.717	87.4844	106.376	414.509	52.861	64.2762
2021	2852.49	378.518	456.19	1804.89	239.504	288.651	1169.52	155.192	187.038	660.201	84.3608	101.672
2022	3149.08	468.584	599.46	2044.61	304.239	389.213	1366.7	203.365	260.166	682.586	98.2765	125.725
Case 2: LOWER RANGE (Citizen - Employee)
	Electricity (GWh)						Emissions (Kt.CO2 equivalent)
Year	DC- Domestic	DC- Export	DC- Import	TN- Domestic	TN- Export	TN- Import	DC- Emissions (Domestic)	DC- Emissions (Export)	DC- Emissions (Import)	TN- Emissions (Domestic)	TN- Emissions (Export)	TN- Emissions (Import)
2017	833.051	130.475	122.246	369.449	57.864	54.2149	405.696	63.5411	59.534	389.208	28.1798	26.4027
2018	831.794	135.209	142.286	464.854	75.5626	79.5177	393.438	63.954	67.3014	332.241	35.7411	37.6119
2019	953.92	165.845	180.503	416.478	72.4071	78.8067	392.061	68.1621	74.1865	171.172	29.7593	32.3895
2020	1279.1	157.67	191.718	747.055	92.087	111.973	471.986	58.1802	70.744	287.792	33.9801	41.318
2021	1865.3	247.52	298.312	1180.25	156.616	188.754	764.773	101.483	122.308	411.041	57.2878	69.0434
2022	2165.11	322.168	412.15	1405.74	209.175	267.598	939.656	139.821	178.873	448.93	69.8322	89.3365
Case 3: MIDDLE RANGE ((Citizen + Employee)/2)
	Electricity (GWh)						Emissions (Kt.CO2 equivalent)
Year	DC- Domestic	DC- Export	DC- Import	TN- Domestic	TN- Export	TN- Import	DC- Emissions (Domestic)	DC- Emissions (Export)	DC- Emissions (Import)	TN- Emissions (Domestic)	TN- Emissions (Export)	TN- Emissions (Import)
2017	985.584	154.365	144.63	437.095	68.459	64.1418	479.979	75.1756	70.4348	317.509	50.5192	47.3333
2018	1000.33	162.605	171.116	559.043	90.8732	95.6297	473.157	76.9124	80.9381	320.61	52.6061	55.3596
2019	1181.19	205.357	223.507	515.704	89.6581	97.5824	485.47	84.4017	91.8615	211.954	35.2325	38.3465
2020	1601.22	197.378	240.001	935.193	115.278	140.172	590.852	72.8323	88.5602	351.151	43.4205	52.7971
2021	2358.9	313.019	377.251	1492.57	198.06	238.703	967.147	128.338	154.673	535.621	70.8243	85.3576
2022	2657.09	395.376	505.805	1725.18	256.707	328.405	1153.18	171.593	219.52	565.758	84.0544	107.531
2) IRELAND
Case 1: UPPER RANGE ( Citizen + Employee)
	Electricity (GWh)						Emissions (Kt.CO2 equivalent)
Year	DC- Domestic	DC- Export	DC- Import	TN- Domestic	TN- Export	TN- Import	DC- Emissions (Domestic)	DC- Emissions (Export)	DC- Emissions (Import)	TN- Emissions (Domestic)	TN- Emissions (Export)	TN- Emissions (Import)
2017	70.5045	231.996	13.2615	7.83384	25.7774	1.4735	31.4871	103.609	5.92253	3.49856	11.5121	0.658059
2018	57.3539	283.608	17.9443	6.02057	29.771	1.88366	22.2154	109.852	6.95053	2.332	11.5315	0.729613
2019	25.565	453.917	25.6791	3.94102	69.9742	3.95861	8.59835	152.667	8.63673	1.32549	23.5346	1.33141
2020	39.3723	518.225	33.9631	3.91245	51.4964	3.37493	12.2081	160.685	10.5309	1.21313	15.9674	1.04646
2021	79.736	873.529	50.9245	7.95168	87.1127	5.07845	27.7095	303.565	17.6971	2.76333	30.273	1.76484
2022	77.7104	1140.86	58.9022	3.37357	49.5271	2.55707	25.7981	378.741	19.5542	1.11995	16.4419	0.848889
Case 2: LOWER RANGE (Citizen - Employee)
	Electricity (GWh)						Emissions (Kt.CO2 equivalent)
Year	DC- Domestic	DC- Export	DC- Import	TN- Domestic	TN- Export	TN- Import	DC- Emissions (Domestic)	DC- Emissions (Export)	DC- Emissions (Import)	TN- Emissions (Domestic)	TN- Emissions (Export)	TN- Emissions (Import)
2017	47.5404	156.433	8.94206	5.28227	17.3814	0.993563	21.2314	69.8622	3.99349	2.35904	7.76247	0.443721
2018	36.2936	179.468	11.3552	3.80983	18.8391	1.19198	14.0579	69.5147	4.3983	1.47569	7.29713	0.4617
2019	17.2447	306.186	17.3217	2.65838	47.2006	2.67025	5.79995	102.98	5.82584	0.8941	15.8751	0.898091
2020	24.8679	327.317	21.4515	2.47114	32.5257	2.13165	7.71076	101.491	6.65142	0.766224	10.0852	0.660956
2021	48.1526	527.524	30.7533	4.80202	52.6074	3.06688	16.7338	183.323	10.6872	1.66878	18.2819	1.06579
2022	47.435	696.39	35.9543	2.05925	30.2317	1.56085	15.7474	231.186	11.936	0.683625	10.0363	0.518168
Case 3: MIDDLE RANGE ((Citizen + Employee)/2)
	Electricity (GWh)						Emissions (Kt.CO2 equivalent)
Year	DC- Domestic	DC- Export	DC- Import	TN- Domestic	TN- Export	TN- Import	DC- Emissions (Domestic)	DC- Emissions (Export)	DC- Emissions (Import)	TN- Emissions (Domestic)	TN- Emissions (Export)	TN- Emissions (Import)
2017	59.0225	194.215	11.1018	6.55805	21.5794	1.23353	26.3592	86.7355	4.95801	2.9288	9.63728	0.55089
2018	46.8237	231.538	14.6498	4.9152	24.3051	1.53782	18.1366	89.6836	5.67441	1.90385	9.4143	0.595657
2019	21.4049	380.051	21.5004	3.2997	58.5874	3.31443	7.19915	127.824	7.23128	1.1098	19.7048	1.11475
2020	32.1201	422.771	27.7073	3.1918	42.011	2.75329	9.95943	131.088	8.59115	0.989675	13.0263	0.853708
2021	63.9443	700.526	40.8389	6.37685	69.86	4.07266	22.2216	243.444	14.1922	2.21605	24.2774	1.41531
2022	62.5727	918.626	47.4283	2.71641	39.8794	2.05896	20.7727	304.963	15.7451	0.901787	13.2391	0.683528
3) NETHERLANDS
Case 1: UPPER RANGE ( Citizen + Employee)
	Electricity (GWh)						Emissions (Kt.CO2 equivalent)
Year	DC- Domestic	DC- Export	DC- Import	TN- Domestic	TN- Export	TN- Import	DC- Emissions (Domestic)	DC- Emissions (Export)	DC- Emissions (Import)	TN- Emissions (Domestic)	TN- Emissions (Export)	TN- Emissions (Import)
2017	172.276	102.098	67.1188	169.036	100.178	65.8567	77.5241	45.9442	30.2034	76.0663	45.0803	29.6355
2018	241.78	127.625	88.7055	201.526	106.377	73.9368	103.966	54.8788	38.1434	86.6563	45.742	31.7928
2019	300.838	168.514	121.554	222.62	124.701	89.9502	111.31	62.3503	44.9751	82.3695	46.1392	33.2816
2020	288.49	229.509	137.501	167.324	133.115	79.7505	83.6621	66.5577	39.8752	48.524	38.6035	23.1276
2021	428.156	366.999	231.419	256.894	220.2	138.851	128.447	110.1	69.4257	77.0632	66.0556	41.6528
2022	390.492	465.966	318.365	210.866	251.622	171.917	105.433	125.811	85.9586	56.9483	67.9552	46.4295
Case 2: LOWER RANGE (Citizen - Employee)
	Electricity (GWh)						Emissions (Kt.CO2 equivalent)
Year	DC- Domestic	DC- Export	DC- Import	TN- Domestic	TN- Export	TN- Import	DC- Emissions (Domestic)	DC- Emissions (Export)	DC- Emissions (Import)	TN- Emissions (Domestic)	TN- Emissions (Export)	TN- Emissions (Import)
2017	121.764	72.1628	47.4393	119.474	70.8058	46.5473	54.7938	32.4732	21.3477	68.0535	23.2407	15.2783
2018	159.666	84.2806	58.5789	133.083	70.2487	48.8261	68.6563	36.2406	25.1889	67.0437	24.4148	16.9694
2019	202.298	113.317	81.739	149.701	83.8547	60.4869	74.8503	41.9273	30.2434	58.9634	28.9498	20.8824
2020	182.653	145.31	87.0564	105.939	84.2799	50.4927	52.9693	42.1399	25.2464	27.2809	26.5932	15.9322
2021	255.394	218.914	138.041	153.237	131.348	82.8245	76.6183	65.6742	41.4123	46.1967	39.2618	24.7573
2022	247.701	295.576	201.949	133.759	159.611	109.052	66.8793	79.8056	54.5262	23.2428	50.7587	34.6803
Case 3: MIDDLE RANGE ((Citizen + Employee)/2)
	Electricity (GWh)						Emissions (Kt.CO2 equivalent)
Year	DC- Domestic	DC- Export	DC- Import	TN- Domestic	TN- Export	TN- Import	DC- Emissions (Domestic)	DC- Emissions (Export)	DC- Emissions (Import)	TN- Emissions (Domestic)	TN- Emissions (Export)	TN- Emissions (Import)
2017	147.02	87.1305	57.2791	144.255	85.4921	56.202	66.1589	39.2087	25.7756	72.0599	34.1605	22.4569
2018	200.723	105.953	73.6422	167.305	88.3127	61.3815	86.3109	45.5597	31.6661	76.85	35.0784	24.3811
2019	251.568	140.916	101.647	186.161	104.278	75.2185	93.0803	52.1388	37.6093	70.6665	37.5445	27.082
2020	235.571	187.41	112.279	136.631	108.698	65.1216	68.3157	54.3488	32.5608	37.9024	32.5983	19.5299
2021	341.775	292.957	184.73	205.065	175.774	110.838	102.533	87.887	55.419	61.63	52.6587	33.205
2022	319.096	380.771	260.157	172.312	205.616	140.485	86.1561	102.808	70.2424	40.0955	59.357	40.5549

## Sheet: Table S10. Result Ranges
Table S10. Estimated electricity consumption, emissions balance by country and year, related to STAR Methods.
Case 1: UPPER RANGE Net Balance								Case 2: LOWER RANGE Net Balance								Case 3:MIDDLE RANGE Net Balance
		Electricity		Emissions						Electricity		Emissions						Electricity		Emissions
Year	Country	DC ElecConsumption (GWh) - Upper Net Balance	TN Elec Consumption (GWh) - Upper Net Balance	DC GHG Emissions (Kt. CO2e) - Upper Net Balance	TN GHG Emissions (Kt. CO2e) - Upper Net Balance			Year	Country	DC ElecConsumption (GWh) - Upper Net Balance	TN Elec Consumption (GWh) - Upper Net Balance	DC GHG Emissions (Kt. CO2e) - Upper Net Balance	TN GHG Emissions (Kt. CO2e) - Upper Net Balance			Year	Country	DC ElecConsumption (GWh) - Upper Net Balance	TN Elec Consumption (GWh) - Upper Net Balance	DC GHG Emissions (Kt. CO2e) - Upper Net Balance	TN GHG Emissions (Kt. CO2e) - Upper Net Balance
2017	Germany	11.2413	4.98539	5.47451	4.59468			2017	Germany	8.22813	3.64908	4.0071	1.7771			2017	Germany	9.73471	4.31724	4.74081	3.18589
2017	Ireland	218.735	24.3039	97.6863	10.854			2017	Ireland	147.491	16.3878	65.8688	7.31875			2017	Ireland	183.113	20.3459	81.7775	9.08639
2017	Netherlands	34.9795	34.3218	15.7408	15.4448			2017	Netherlands	24.7234	24.2585	11.1255	7.96239			2017	Netherlands	29.8515	29.2901	13.4332	11.7036
2018	Germany	-9.94499	-5.55783	-4.70398	-3.63623			2018	Germany	-7.07707	-3.95507	-3.34745	-1.87075			2018	Germany	-8.51103	-4.75645	-4.02572	-2.75349
2018	Ireland	265.664	27.8874	102.902	10.8019			2018	Ireland	168.112	17.6472	65.1164	6.83543			2018	Ireland	216.888	22.7673	84.0092	8.81864
2018	Netherlands	38.9197	32.44	16.7355	13.9492			2018	Netherlands	25.7016	21.4226	11.0517	7.44536			2018	Netherlands	32.3107	26.9313	13.8936	10.6973
2019	Germany	-21.6425	-9.44903	-8.89507	-3.59772			2019	Germany	-14.658	-6.39961	-6.02443	-2.63024			2019	Germany	-18.1502	-7.92432	-7.45975	-3.11398
2019	Ireland	428.237	66.0156	144.03	22.2032			2019	Ireland	288.864	44.5303	97.1544	14.977			2019	Ireland	358.551	55.273	120.592	18.5901
2019	Netherlands	46.9599	34.7504	17.3752	12.8576			2019	Netherlands	31.5781	23.3678	11.6839	8.06746			2019	Netherlands	39.269	29.0591	14.5295	10.4625
2020	Germany	-51.1978	-29.902	-18.892	-11.4152			2020	Germany	-34.0483	-19.8859	-12.5638	-7.33789			2020	Germany	-42.6231	-24.894	-15.7279	-9.37653
2020	Ireland	484.262	48.1214	150.154	14.9209			2020	Ireland	305.865	30.394	94.8391	9.42422			2020	Ireland	395.064	39.2577	122.497	12.1726
2020	Netherlands	92.0086	53.365	26.6825	15.4759			2020	Netherlands	58.2538	33.7872	16.8936	10.661			2020	Netherlands	75.1312	43.5761	21.788	13.0684
2021	Germany	-77.6727	-49.1468	-31.8458	-17.311			2021	Germany	-50.7917	-32.1381	-20.8246	-11.7556			2021	Germany	-64.2322	-40.6424	-26.3352	-14.5333
2021	Ireland	822.604	82.0343	285.868	28.5082			2021	Ireland	496.771	49.5405	172.635	17.2161			2021	Ireland	659.687	65.7874	229.252	22.8621
2021	Netherlands	135.58	81.3482	40.6741	24.4029			2021	Netherlands	80.8733	48.524	24.262	14.5045			2021	Netherlands	108.227	64.9361	32.468	19.4537
2022	Germany	-130.876	-84.9744	-56.8003	-27.4488			2022	Germany	-89.9821	-58.4229	-39.0522	-19.5043			2022	Germany	-110.429	-71.6986	-47.9263	-23.4765
2022	Ireland	1081.96	46.9701	359.186	15.593			2022	Ireland	660.436	28.6708	219.25	9.51808			2022	Ireland	871.198	37.8205	289.218	12.5555
2022	Netherlands	147.601	79.7043	39.8521	21.5257			2022	Netherlands	93.6276	50.5589	25.2794	16.0785			2022	Netherlands	120.614	65.1316	32.5658	18.8021

## Sheet: Table S11. Sensitivity Analysis
Table S11. Sensitivity Analysis, related to STAR Methods.
Inputs and Variation																		C1. Calculate the Range of Electricity Consumption and Electricity Consumption Emissions for Employees and Citizens Clouds - On the domestic scenario																		C2. Calculate the Range of Electricity Consumption and Electricity Consumption Emissions for Employees and Citizens Clouds - On the imported origin scenario
Given the complexity of assessing the uncertainty for each year and country, the work focused on a single year: 2022																		Once the data volume flow was calculated, the next step entailed estimating the electricity consumption and GHG Emissions																		As mentioned in the main sensitivity analysis section, there is an inherent uncertainty regarding the origin of a cloud data volume imported
Ireland in 2022 will be used as an example to showcase how the sensitivy analysis was calculated																		This was done using the carbon and energy intensities calculated before (sheet 1 'Energy and Carbon Intensity')																		The C2 procedure handles this by portrating how different origins for imported cloud may influence the final output
The calculations followed the steps discussed in Appendix A, but with the input differences proposed in Table 9 (section 4)																		As mentioned in the main sensitivity analysis section, there is an inherent uncertainty regarding the origin of a cloud data volume imported																		As such, C2 focus only on import with foreign origin, as both domestic and export still have a domestic origin
																		The C1 procedure mitigates this uncertainty assuming a counter-factual scenario when the imported cloud is hosted on origin conditions akin to the domestic																		1) Considering Different Origins for the Imported Cloud
In 2022, Ireland had the main inputs divided by type:																		2) Irish Energy and Carbon Intensities in 2022																		To showcase different origins, this work used the regional average from the emission factor of electricity consumption emission from 4 main regions:
																		DC Energy Intensity (kWh/TB)	647.444		TN Energy Intensity (kWh/TB)	28.1069														(A) EU, Iceland, Norway, UK	EU member states, Norway, Iceland, UK
1) Main Inputs without Variation																		DC Carbon Intensity ( kgCO2eq/TB)	214.937		TN Carbon Intensity ( kgCO2e/TB)	9.33085														(B) Balkans and Türkiye	Albania, Bosnia, Montenegro, North Macedonia, Serbia, Türkiye, Kosovo
Total Enterprise Employees (2022)	2458850																																			(C) East Europe and Caucasus	Armenia,Azerbaijan, Georgia, Moldova, Ukraine
Total Citizens Using Cloud (2022)	4.75236e+06																	The calculation entailed estimating the electricity and emissions for both Data Centers (DC) and Telecommunication Networks (TN)																		(D) Middle East and North Africa	Algeria, Egypt, israel, Jordan, Lebanon, Morocco, Tunisia
Data Volume (EB)	8.1119																	For each categories, it entailed 8 distinct tables, i.e. 4 tables for data centers (domestic/export/import/net balance) + 4 tables for telecommunication networks (domestic/export/import/net balance)																		(E) Central Asia	Kazakhstan, Kyrgyzstan, Tadjikistan, Turkmenistan, Uzbekistan
																		Considering for both Plausible Scenario and Scenario Limits, the total ammount would entail:
2) Main Inputs Subject to Variation (Table 9)			Input Variation															(4 DC + 4TN) x 2 = 16 distinct tables																		Regional Groups	Regional Average Emission Factor for Electricity Consumption in 2022 (Tonnes of CO2eq/ MWh)
Cloud Workload Percentage over total Workload	0.46		Cloud Workload Percentage over total Workload	0.6														Therefore, to simplify visualization, only the aggregate tables will be provided to Employees and Citizens Clouds																		(A) EU, Iceland, Norway, UK	0.286
Cloud Enterprise Adoption (Baseline)	0.631		Cloud Enterprise Adoption (EU Commission)	0.65	*The enterprise adoption only influences the cloud volume for employees cloud (no impact over citizen)													Step 1 - Calculate the Total Cloud Employee Electricity Consumption (GWh)																		(B) Balkans and Turkey	0.74
Enterprise Share Volume over Total Internet Volume	0.16		(1) Enterprise Share Volume over Total Internet Volume	0.23														Plausible Scenario									Scenario Limit									(C) East Europe and Caucasus	0.395
Individual Share Volume over Total Internet Volume	0.84		(2) Enterprise Share Volume over Total Internet Volume	0.3														Total Cloud Volume Domestic (GWh)									Total Cloud Volume Domestic (GWh)									(D) Middle East and North Africa	0.635
			(1) Individual Share Volume over Total Internet Volume	0.77															0.16	0.2	0.24	0.28	0.3					0.16	0.2	0.24	0.28	0.3				(E) Central Asia	0.728
			(2) Individual Share Volume over Total Internet Volume	0.7														0.63	3.95197	26.0756	31.2907	36.5058	39.1134				0.63	5.15474	34.0117	40.814	47.6163	51.0175
																		0.65	5.37658	26.8608	32.2329	37.6051	40.2911				0.65	7.01293	35.0358	42.0429	49.0501	52.5537				Step 1 - Calculate the Cloud Employee Emissions from Electricity Consumption (kt CO2eq)
3) The different combinations of input delineate two scenarios																																				Recovering the Electricity Consumption Value for Imported Cloud already calculated in Step 1of C1
Plausible Scenario: The combination of input variations within a likelihood of net balance estimations																		Total Cloud Volume International Trade (GWh)									Total Cloud Volume International Trade (GWh)									Plausible Scenario									Scenario Limit
Scenario Limit: The unplausible scenario marks unlikely, skewed values, representing the net balance output if all the inputs are set to their highest value compared to their benchmark values																			0.16	0.2	0.24	0.28	0.3					0.16	0.2	0.24	0.28	0.3				Total Cloud Volume Import (GWh)									Total Cloud Volume Import (GWh)
The scenarios should not be interpreted as absolute values, but rather the range boundaries in which the values are estimated to fluctuate.																		0.63	322.063	402.579	483.095	563.61	603.868				0.63	420.082	525.103	630.123	735.144	787.654					0.16	0.2	0.24	0.28	0.3					0.16	0.2	0.24	0.28
The Plausible Scenario denotes the boundary range of higher likelihood, and the Scenario Limit of a possible yet unlikely range																		0.65	331.761	414.701	497.641	580.581	622.051				0.65	432.731	540.914	649.097	757.28	811.371				0.63	15.8116	19.7645	23.7175	27.6704	29.6468				0.63	20.6239	25.7798	30.9358	36.0918
																																				0.65	16.2877	20.3597	24.4316	28.5036	30.5395				0.65	21.2449	26.5561	31.8673	37.1785
4) Calculating the Variations																		Total Cloud Volume Export (GWh)									Total Cloud Volume Export (GWh)									And calculating the electricity consumption emissions according to each different possible origin per regional average
As discussed in Appendix A, the intensity of data use is assumed to vary between enterprise and individual, with the former being more intensive than the latter																			0.16	0.2	0.24	0.28	0.3					0.16	0.2	0.24	0.28	0.3
																		0.63	306.251	382.814	459.377	535.94	574.221				0.63	399.458	499.323	599.188	699.052	748.984				(A) EU, Iceland, Norway, UK - Total Cloud Volume Imports (kt CO2eq)
A. Calculate the Range of Data Volume for Employee Cloud:																		0.65	315.473	394.341	473.209	552.078	591.512				0.65	411.486	514.358	617.23	720.101	771.537				Plausible Scenario									Scenario Limit
Step 1 - Calculate the Total Enterprise Data Volume (EB)																																					0.16	0.2	0.24	0.28	0.3					0.16	0.2	0.24	0.28
																		Total Cloud Volume Import (GWh)									Total Cloud Volume Import (GWh)									0.63	4.52213	5.65266	6.78319	7.91373	8.47899				0.63	5.89843	7.37304	8.84764	10.3223
Intensity of Data per Employee (EB/Employee)	Enterprise Share Volume	Total Data Volume (EB)		Cloud Enterprise Adoption - Number of Employees															0.16	0.2	0.24	0.28	0.3					0.16	0.2	0.24	0.28	0.3				0.65	4.65829	5.82287	6.98744	8.15202	8.7343				0.65	6.07604	7.59505	9.11405	10.6331
5.2785e-07	0.16	1.2979		63% (Baseline)		2.0906e+06												0.63	15.8116	19.7645	23.7175	27.6704	29.6468				0.63	20.6239	25.7798	30.9358	36.0918	38.6698
6.59813e-07	0.2	1.62238		65% (EU Comission)		2.15355e+06												0.65	16.2877	20.3597	24.4316	28.5036	30.5395				0.65	21.2449	26.5561	31.8673	37.1785	39.8342				(B) Balkans and Turkey - Total Cloud Volume Imports (kt CO2eq)
7.91775e-07	0.24	1.94686																																		Plausible Scenario									Scenario Limit
9.23738e-07	0.28	2.27133																																			0.16	0.2	0.24	0.28	0.3					0.16	0.2	0.24	0.28
9.89719e-07	0.3	2.43357																Total Cloud Net Balance (GWh)									Total Cloud Net Balance (GWh)									0.63	11.7006	14.6258	17.5509	20.4761	21.9387				0.63	15.2617	19.0771	22.8925	26.7079
																			0.16	0.2	0.24	0.28	0.3					0.16	0.2	0.24	0.28	0.3				0.65	12.0529	15.0662	18.0794	21.0926	22.5992				0.65	15.7212	19.6515	23.5818	27.5121
Total Enterprise Data Volume																		0.63	290.44	363.05	435.66	508.27	544.575				0.63	378.835	473.543	568.252	662.96	710.315
	0.16 (*)	0.2	0.24	0.28	0.3													0.65	299.185	373.982	448.778	523.574	560.972				0.65	390.242	487.802	585.362	682.923	731.703				(C) Eastern Europe and Caucasus- - Total Cloud Volume Imports (kt CO2eq)
0.63 (*)(**)	1.10352	1.3794	1.65529	1.93117	2.06911																															Plausible Scenario									Scenario Limit
0.65	1.13675	1.42094	1.70513	1.98932	2.13141													Step 2 - Calculate the Cloud Employee Emissions from Electricity Consumption (kt CO2eq)																			0.16	0.2	0.24	0.28	0.3					0.16	0.2	0.24	0.28
(*) Baseline assumption for the paper analysis																		The imported cloud assumption similar to domestic is significant for the following calculations																		0.63	6.2456	7.807	9.3684	10.9298	11.7105				0.63	8.14643	10.183	12.2196	14.2563
(**) Total Volume of Employees with Cloud Access (Cloud and non-Cloud)																		Plausible Scenario									Scenario Limit									0.65	6.43366	8.04207	9.65049	11.2589	12.0631				0.65	8.39173	10.4897	12.5876	14.6855
Step 2- Calculate the Estimated Cloud Data Volume (EB)																		Total Cloud Volume Domestic (kt CO2eq)									Total Cloud Volume Domestic (kt CO2eq)
																			0.16	0.2	0.24	0.28	0.3					0.16	0.2	0.24	0.28	0.3				(D)Middle East and North Africa - Total Cloud Volume Imports (kt CO2eq)
Plausible Scenario Cloud Data Volume (Cloud Computing 46% of IT workload)								Scenario Limit Cloud Data Volume (Cloud Computing 60% of IT workload)										0.63	1.31197	8.65652	10.3878	12.1191	12.9848				0.63	1.71126	11.2911	13.5493	15.8076	16.9367				Plausible Scenario									Scenario Limit
	0.16	0.2	0.24	0.28	0.3				0.16	0.2	0.24	0.28	0.3					0.65	1.7849	8.91718	10.7006	12.484	13.3758				0.65	2.32814	11.6311	13.9573	16.2835	17.4466					0.16	0.2	0.24	0.28	0.3					0.16	0.2	0.24	0.28
0.63	0.507621	0.634526	0.761431	0.888336	0.951789			0.63	0.662114	0.827643	0.993171	1.1587	1.24146																							0.63	10.0404	12.5505	15.0606	17.5707	18.8257				0.63	13.0962	16.3702	19.6442	22.9183
0.65	0.522906	0.653632	0.784359	0.915085	0.980448			0.65	0.682051	0.852564	1.02308	1.19359	1.27885					Total Cloud Volume International Trade (kt CO2eq)									Total Cloud Volume International Trade (kt CO2eq)									0.65	10.3427	12.9284	15.5141	18.0998	19.3926				0.65	13.4905	16.8631	20.2358	23.6084
																			0.16	0.2	0.24	0.28	0.3					0.16	0.2	0.24	0.28	0.3
Step3 - Subdivide Cloud Data Volume per Data Flow (Export / Import / Domestic ) (EB)																		0.63	106.918	133.647	160.377	187.106	200.471				0.63	139.458	174.322	209.187	244.051	261.484				(E) Central Asia - Total Cloud Volume Imports (kt CO2eq)
Plausible Scenario								Scenario Limit										0.65	110.137	137.671	165.206	192.74	206.507				0.65	143.657	179.571	215.486	251.4	269.357				Plausible Scenario									Scenario Limit
Total Cloud Volume Domestic								Total Cloud Volume Domestic																													0.16	0.2	0.24	0.28	0.3					0.16	0.2	0.24	0.28
	0.16	0.2	0.24	0.28	0.3				0.16	0.2	0.24	0.28	0.3					Total Cloud Volume Export (kt CO2eq)									Total Cloud Volume Export (kt CO2eq)									0.63	11.5109	14.3886	17.2663	20.144	21.5829				0.63	15.0142	18.7677	22.5213	26.2748
0.631	0.00585	0.038599	0.0463188	0.0540386	0.0578985			0.63	0.00763043	0.0503466	0.0604159	0.0704852	0.0755198						0.16	0.2	0.24	0.28	0.3					0.16	0.2	0.24	0.28	0.3				0.65	11.8575	14.8218	17.7862	20.7506	22.2328				0.65	15.4663	19.3328	23.1994	27.066
0.65	0.00795881	0.0397613	0.0477135	0.0556658	0.0596419			0.65	0.0103811	0.0518625	0.0622351	0.0726076	0.0777938					0.63	101.669	127.086	152.503	177.92	190.629				0.63	132.611	165.764	198.917	232.07	248.646
																		0.65	104.73	130.912	157.095	183.277	196.369				0.65	136.604	170.755	204.907	239.058	256.133				Step 2 - Calculate the Cloud Citizen Emissions from Electricity Consumption (kt CO2eq)
Plausible Scenario								Scenario Limit																												Recovering the Electricity Consumption Value for Imported Cloud already calculated in Step 3 of C1
Total Cloud Volume International Trade								Total Cloud Volume International Trade										Total Cloud Volume Import (kt CO2eq)									Total Cloud Volume Import (kt CO2eq)									Plausible Scenario									Scenario Limit
	0.16	0.2	0.24	0.28	0.3				0.16	0.2	0.24	0.28	0.3						0.16	0.2	0.24	0.28	0.3					0.16	0.2	0.24	0.28	0.3				Total Cloud Volume Import (GWh)									Total Cloud Volume Import (GWh)
0.631	0.476742	0.595927	0.715112	0.834298	0.89389			0.63	0.621837	0.777296	0.932755	1.08821	1.16594					0.63	5.24911	6.56139	7.87367	9.18595	9.84209				0.63	6.84667	8.55834	10.27	11.9817	12.8375					0.16	0.2	0.24	0.28	0.3					0.16	0.2	0.24	0.28
0.65	0.491097	0.613871	0.736645	0.859419	0.920806			0.65	0.640561	0.800701	0.960841	1.12098	1.20105					0.65	5.40717	6.75896	8.11075	9.46254	10.1384				0.65	7.05283	8.81603	10.5792	12.3424	13.2241				0.63	97.6331	92.9839	88.3347	83.6856	81.361				0.63	127.348	121.283	115.219	109.155
Total Cloud Volume Export								Total Cloud Volume Export										Total Cloud Net Balance (kt CO2eq)									Total Cloud Net Balance (kt CO2eq)									And calculating the electricity consumption emissions according to each different possible origin per regional average
	0.16	0.2	0.24	0.28	0.3				0.16	0.2	0.24	0.28	0.3						0.16	0.2	0.24	0.28	0.3					0.16	0.2	0.24	0.28	0.3
0.63	0.453336	0.56667	0.680004	0.793338	0.850005			0.63	0.591308	0.739135	0.886962	1.03479	1.1087					0.63	96.4195	120.524	144.629	168.734	180.787				0.63	125.765	157.206	188.647	220.088	235.809				(A) EU, Iceland, Norway, UK - Total Cloud Volume Imports (kt CO2eq)
0.65	0.466986	0.583733	0.70048	0.817226	0.875599			0.65	0.609113	0.761391	0.913669	1.06595	1.14209					0.65	99.3228	124.154	148.984	173.815	186.23				0.65	129.552	161.939	194.327	226.715	242.909				Plausible Scenario									Scenario Limit
																																					0.16	0.2	0.24	0.28	0.3					0.16	0.2	0.24	0.28
Total Cloud Volume Import								Total Cloud Volume Import										Step 3 - Calculate the Total Cloud Citizen Electricity Consumption																		0.63	27.9231	26.5934	25.2637	23.9341	23.2692				0.63	36.4214	34.6871	32.9527	31.2183
	0.16	0.2	0.24	0.28	0.3				0.16	0.2	0.24	0.28	0.3					Plausible Scenario									Scenario Limit
0.63	0.0234056	0.0292569	0.0351083	0.0409597	0.0438854			0.63	0.030529	0.0381612	0.0457935	0.0534257	0.0572418					Total Cloud Volume Domestic (GWh)									Total Cloud Volume Domestic (GWh)
0.65	0.0241103	0.0301379	0.0361655	0.0421931	0.0452068			0.65	0.0314482	0.0393103	0.0471724	0.0550344	0.0589655						0.84	0.8	0.76	0.72	0.7					0.84	0.8	0.76	0.72	0.7				(B) Balkans and Turkey - Total Cloud Volume Imports (kt CO2eq)
																		0.63	89.5596	85.2949	81.0301	76.7654	74.633				0.63	116.817	111.254	105.691	100.129	97.3474				Plausible Scenario									Scenario Limit
Total Cloud Net Balance								Total Cloud Net Balance																													0.16	0.2	0.24	0.28	0.3					0.16	0.2	0.24	0.28
	0.16	0.2	0.24	0.28	0.3				0.16	0.2	0.24	0.28	0.3					Total Cloud Volume International Trade (GWh)									Total Cloud Volume International Trade (GWh)									0.63	72.2485	68.8081	65.3677	61.9273	60.2071				0.63	94.2372	89.7497	85.2622	80.7747
0.63	0.42993	0.537413	0.644896	0.752378	0.80612			0.63	0.560779	0.700973	0.841168	0.981363	1.05146						0.84	0.8	0.76	0.72	0.7					0.84	0.8	0.76	0.72	0.7
0.65	0.442876	0.553595	0.664314	0.775033	0.830393			0.65	0.577664	0.72208	0.866497	1.01091	1.08312					0.63	1988.66	1893.97	1799.27	1704.57	1657.22				0.63	2593.91	2470.39	2346.87	2223.35	2161.59
																																				(C) Eastern Europe and Caucasus- - Total Cloud Volume Imports (kt CO2eq)
																																				Plausible Scenario									Scenario Limit
B. Calculate the Range of Data Volume for Citizen Cloud:																		Total Cloud Volume Export (GWh)									Total Cloud Volume Export (GWh)										0.16	0.2	0.24	0.28	0.3					0.16	0.2	0.24	0.28
Step 1 - Calculate the Total Citizen Data Volume (EB)																			0.84	0.8	0.76	0.72	0.7					0.84	0.8	0.76	0.72	0.7				0.63	38.5651	36.7287	34.8922	33.0558	32.1376				0.63	50.3023	47.9069	45.5116	43.1163
																		0.63	1891.03	1800.98	1710.93	1620.88	1575.86				0.63	2466.56	2349.11	2231.65	2114.2	2055.47
Intensity of Data per Citizen (EB/Citizen)	Individual Share Volume	Data Volume (EB)
1.43381e-06	0.84	6.814																																		(D)Middle East and North Africa - Total Cloud Volume Imports (kt CO2eq)
1.36554e-06	0.8	6.48952																Total Cloud Volume Import (GWh)									Total Cloud Volume Import (GWh)									Plausible Scenario									Scenario Limit
1.29726e-06	0.76	6.16504																	0.84	0.8	0.76	0.72	0.7					0.84	0.8	0.76	0.72	0.7					0.16	0.2	0.24	0.28	0.3					0.16	0.2	0.24	0.28
1.22898e-06	0.72	5.84057																0.63	97.6331	92.9839	88.3347	83.6856	81.361				0.63	127.348	121.283	115.219	109.155	106.123				0.63	61.997	59.0448	56.0926	53.1403	51.6642				0.63	80.8657	77.015	73.1642	69.3135
1.19485e-06	0.7	5.67833
Total Individual Volume																		Total Cloud Net Balance (GWh)									Total Cloud Net Balance (GWh)									(E) Central Asia - Total Cloud Volume Imports (kt CO2eq)
	0.84 (*)	0.8	0.76	0.72	0.7														0.84	0.8	0.76	0.72	0.7					0.84	0.8	0.76	0.72	0.7				Plausible Scenario									Scenario Limit
Total N. of Individuals w/ Cloud Access (*)(**)	6.814	6.48952	6.16504	5.84057	5.67833													0.63	1793.4	1708	1622.6	1537.2	1494.5				0.63	2339.21	2227.82	2116.43	2005.04	1949.34					0.16	0.2	0.24	0.28	0.3					0.16	0.2	0.24	0.28
(*) Baseline assumption for the paper analysis																																				0.63	71.0769	67.6923	64.3077	60.9231	59.2308				0.63	92.709	88.2943	83.8796	79.4649
(**) Total Volume of Individuals with Cloud Access (Cloud and non-Cloud)
																		Step 4 - Calculate the Total Cloud Citizen Emissions
Step 2- Calculate the Estimated Cloud Data Volume (EB)																		The imported cloud assumption similar to domestic is significant for the following calculations																		D2. Calculate the Range Electricity Consumption GHG Emissions for Cloud Computing
																		Plausible Scenario									Scenario Limit									The last part entails calculating the upper and lower ranges already discussed in the work, combining the Employee and Citizen cloud footprints
Plausible Scenario Cloud Data Volume (Cloud Computing 46% of IT workload)								Scenario Limit Cloud Data Volume (Cloud Computing 60% of IT workload)										Total Cloud Volume Domestic (kt CO2eq)									Total Cloud Volume Domestic (kt CO2eq)									As mentioned in the main sensitivity analysis section, there is an inherent uncertainty regarding the origin of a cloud data volume imported
	0.84	0.8	0.76	0.72	0.7				0.84	0.8	0.76	0.72	0.7						0.84	0.8	0.76	0.72	0.7					0.84	0.8	0.76	0.72	0.7				The D2 assumes a different estimation output, based on different geographical origins for the imported cloud
Total N. of Individuals w/ Cloud Access	3.13444	2.98518	2.83592	2.68666	2.61203			Total N. of Individuals w/ Cloud Access	4.0884	3.89371	3.69903	3.50434	3.407					0.63	29.7318	28.316	26.9002	25.4844	24.7765				0.63	38.7806	36.9339	35.0872	33.2405	32.3172				The amount of emissions from domestic origin (domestic + export) remains the same, with the variations stemming from imported emissions
																																				Step 1- Calculate Upper Range (Employee + Citizen) Emissions
																		Total Cloud Volume International Trade (kt CO2eq)									Total Cloud Volume International Trade (Kilotonne of CO2e)									Since the values for domestic and export remain the same as of D1, D2 will showcase only the differences in aggregate Ion Internastional Trade) over total cloud emissions when adding the new import estimates
Step3 - Subdivide Cloud Data Volume per Data Flow (Export / Import/ Domestic ) (EB)																			0.84	0.8	0.76	0.72	0.7					0.84	0.8	0.76	0.72	0.7
Plausible Scenario								Scenario Limit										0.63	660.192	628.754	597.317	565.879	550.16				0.63	861.12	820.114	779.109	738.103	717.6				(A) EU, Iceland, Norway, UK
Total Cloud Volume Domestic								Total Cloud Volume Domestic																												Plausible Scenario									Scenario Limit
	0.16	0.2	0.24	0.28	0.3				0.16	0.2	0.24	0.28	0.3																							Total Cloud Volume International Trade (kt CO2eq)									Total Cloud Volume International Trade (kt CO2eq)
0.631	0.132573	0.12626	0.119947	0.113634	0.110477			0.63	0.172921	0.164687	0.156452	0.148218	0.144101					Total Cloud Volume Export (kt CO2eq)									Total Cloud Volume Export (kt CO2eq)										16 /84%	20/80%	24/76%	28/72%	30/70%					16 /84%	20/80%	24/76%	28/72%
																			0.84	0.8	0.76	0.72	0.7					0.84	0.8	0.76	0.72	0.7				0.63	738.975	735.39	731.805	728.22	726.428				0.63	963.88	959.204	954.528	949.852
Plausible Scenario								Scenario Limit										0.63	627.78	597.886	567.991	538.097	523.15				0.63	818.843	779.851	740.858	701.866	682.37
Total Cloud Volume International Trade								Total Cloud Volume International Trade																												(B) Balkans and Turkey
	0.84	0.8	0.76	0.72	0.7				0.84	0.8	0.76	0.72	0.7																							Plausible Scenario									Scenario Limit
Total N. of Individuals w/ Cloud Access	2.94377	2.80359	2.66341	2.52323	2.45314			Total N. of Individuals w/ Cloud Access	3.8397	3.65685	3.47401	3.29117	3.19975					Total Cloud Volume Import (kt CO2eq)									Total Cloud Volume Import (kt CO2eq)									Total Cloud Volume International Trade (kt CO2eq)									Total Cloud Volume International Trade (kt CO2eq)
																			0.84	0.8	0.76	0.72	0.7					0.84	0.8	0.76	0.72	0.7					16 /84%	20/80%	24/76%	28/72%	30/70%					16 /84%	20/80%	24/76%	28/72%
																		0.63	32.412	30.8686	29.3252	27.7817	27.01				0.63	42.2766	40.2634	38.2502	36.2371	35.2305				0.63	754.096	751.928	749.759	747.591	746.507				0.63	983.604	980.776	977.947	975.119
Total Cloud Volume Export								Total Cloud Volume Export
	0.84	0.8	0.76	0.72	0.7				0.84	0.8	0.76	0.72	0.7																							(C) Eastern Europe and Caucasus
Total N. of Individuals w/ Cloud Access	2.79924	2.66595	2.53265	2.39935	2.3327			Total N. of Individuals w/ Cloud Access	3.65119	3.47732	3.30345	3.12959	3.04265					Total Cloud Net Balance (kt CO2eq)									Total Cloud Net Balance (kt CO2eq)									Plausible Scenario									Scenario Limit
																			0.84	0.8	0.76	0.72	0.7					0.84	0.8	0.76	0.72	0.7				Total Cloud Volume International Trade (kt CO2eq)									Total Cloud Volume International Trade (kt CO2eq)
																		0.63	595.368	567.017	538.666	510.315	496.14				0.63	776.567	739.587	702.608	665.629	647.139					16 /84%	20/80%	24/76%	28/72%	30/70%					16 /84%	20/80%	24/76%	28/72%
Total Cloud Volume Import								Total Cloud Volume Import																												0.63	752.131	749.779	747.426	745.074	743.897				0.63	981.041	977.972	974.904	971.835
	0.84	0.8	0.76	0.72	0.7				0.84	0.8	0.76	0.72	0.7
Total N. of Individuals w/ Cloud Access	0.144524	0.137642	0.13076	0.123878	0.120436			Total N. of Individuals w/ Cloud Access	0.188509	0.179533	0.170556	0.161579	0.157091					D1. Calculate the Range of Electricity Consumption and Corresponding GHG Emissions for Cloud Computing																		(D)Middle East and North Africa
																		The last part entails calculating the upper and lower ranges already discussed in the work, combining the Employee and Citizen cloud footprints																		Plausible Scenario									Scenario Limit
																		As mentioned in the main sensitivity analysis section, there is an inherent uncertainty regarding the origin of a cloud data volume imported																		Total Cloud Volume International Trade (kt CO2eq)									Total Cloud Volume International Trade (kt CO2eq)
Total Cloud Net Balance								Total Cloud Net Balance										The D1 procedure mitigates this uncertainty assuming a counter-factual scenario that assumes when the imported cloud is hosted on origin conditions akin to the domestic																			16 /84%	20/80%	24/76%	28/72%	30/70%					16 /84%	20/80%	24/76%	28/72%
	0.84	0.8	0.76	0.72	0.7				0.84	0.8	0.76	0.72	0.7																							0.63	750.599	748.103	745.607	743.111	741.863				0.63	991.468	989.376	987.284	985.192
Total N. of Individuals w/ Cloud Access	2.65472	2.5283	2.40189	2.27547	2.21227			Total N. of Individuals w/ Cloud Access	3.46268	3.29779	3.1329	2.96801	2.88556					Step 1- Calculate Upper Range (Employee + Citizen) Electricity Consumption
																		Plausible Scenario									Scenario Limit									(E) Central Asia
																		Total Cloud Volume Domestic (GWh)									Total Cloud Volume Domestic (GWh)									Plausible Scenario									Scenario Limit
																			16 /84%	20/80%	24/76%	28/72%	30/70%					16 /84%	20/80%	24/76%	28/72%	30/70%				Total Cloud Volume International Trade (kt CO2eq)									Total Cloud Volume International Trade (kt CO2eq)
																		0.63	93.5116	111.37	112.321	113.271	113.746				0.63	121.972	145.266	146.505	147.745	148.365					16 /84%	20/80%	24/76%	28/72%	30/70%					16 /84%	20/80%	24/76%	28/72%
																																				0.63	753.697	751.491	749.285	747.079	745.976				0.63	983.083	980.205	977.328	974.451
																		Total Cloud Volume International Trade (GWh)									Total Cloud Volume International Trade (GWh)
																			16 /84%	20/80%	24/76%	28/72%	30/70%					16 /84%	20/80%	24/76%	28/72%	30/70%				Step 2- Calculate Lower Range (Citizen - Employee) Emissions
																		0.63	2310.73	2296.54	2282.36	2268.18	2261.09				0.63	3013.99	2995.49	2976.99	2958.49	2949.24				(A) EU, Iceland, Norway, UK
																																				Plausible Scenario									Scenario Limit
																																				Total Cloud Volume International Trade (kt CO2eq)									Total Cloud Volume International Trade (kt CO2eq)
																		Total Cloud Volume Export (GWh)									Total Cloud Volume Export (GWh)										16 /84%	20/80%	24/76%	28/72%	30/70%					16 /84%	20/80%	24/76%	28/72%
																			16 /84%	20/80%	24/76%	28/72%	30/70%					16 /84%	20/80%	24/76%	28/72%	30/70%				0.63	517.852	459.619	399.893	346.771	315.838				0.63	675.459	599.503	521.6	452.311
																		0.63	2197.28	2183.8	2170.31	2156.82	2150.08				0.63	2866.02	2848.43	2830.84	2813.25	2804.45
																																				(B) Balkans and Turkey
																																				Plausible Scenario									Scenario Limit
																		Total Cloud Volume Import (GWh)									Total Cloud Volume Import (GWh)									Total Cloud Volume International Trade (kt CO2eq)									Total Cloud Volume International Trade (kt CO2eq)
																			16 /84%	20/80%	24/76%	28/72%	30/70%					16 /84%	20/80%	24/76%	28/72%	30/70%					16 /84%	20/80%	24/76%	28/72%	30/70%					16 /84%	20/80%	24/76%	28/72%
																		0.63	113.445	112.748	112.052	111.356	111.008				0.63	147.971	147.063	146.155	145.247	144.793				0.63	527.358	468.505	409.652	350.799	321.372				0.63	687.858	611.093	534.328	457.563
																																				(C) Eastern Europe and Caucasus
																		Total Cloud Net Balance (GWh)									Total Cloud Net Balance (GWh)									Plausible Scenario									Scenario Limit
																			16 /84%	20/80%	24/76%	28/72%	30/70%					16 /84%	20/80%	24/76%	28/72%	30/70%				Total Cloud Volume International Trade (kt CO2eq)									Total Cloud Volume International Trade (kt CO2eq)
																		0.63	2083.84	2071.05	2058.26	2045.47	2039.07				0.63	2718.05	2701.37	2684.68	2668	2659.66					16 /84%	20/80%	24/76%	28/72%	30/70%					16 /84%	20/80%	24/76%	28/72%
																																				0.63	527.259	468.688	410.117	351.546	322.261				0.63	687.729	611.332	534.935	458.539
																		Step 2- Calculate Upper Range (Employee + Citizen) Emissions
																		Plausible Scenario									Scenario Limit									(D)Middle East and North Africa
																		Total Cloud Volume Domestic (kt CO2eq)									Total Cloud Volume Domestic (kt CO2eq)									Plausible Scenario									Scenario Limit
																			16 /84%	20/80%	24/76%	28/72%	30/70%					16 /84%	20/80%	24/76%	28/72%	30/70%				Total Cloud Volume International Trade (kt CO2eq)									Total Cloud Volume International Trade (kt CO2eq)
																		0.63	31.0438	36.9725	37.288	37.6035	37.7613				0.63	40.4919	48.225	48.6366	49.0481	49.2538					16 /84%	20/80%	24/76%	28/72%	30/70%					16 /84%	20/80%	24/76%	28/72%
																																				0.63	527.181	468.83	410.48	352.129	322.954				0.63	688.256	610.361	532.466	454.571
																		Total Cloud Volume International Trade (kt CO2eq)									Total Cloud Volume International Trade (kt CO2eq)
																			16 /84%	20/80%	24/76%	28/72%	30/70%					16 /84%	20/80%	24/76%	28/72%	30/70%				(E) Central Asia
																		0.63	767.11	762.401	757.693	752.985	750.631				0.63	1000.58	994.437	988.295	982.154	979.084				Plausible Scenario									Scenario Limit
																																				Total Cloud Volume International Trade (kt CO2eq)									Total Cloud Volume International Trade (kt CO2eq)
																		Total Cloud Volume Export (kt CO2eq)									Total Cloud Volume Export (kt CO2eq)										16 /84%	20/80%	24/76%	28/72%	30/70%					16 /84%	20/80%	24/76%	28/72%
																			16 /84%	20/80%	24/76%	28/72%	30/70%					16 /84%	20/80%	24/76%	28/72%	30/70%				0.63	527.338	468.542	409.746	350.951	321.553				0.63	687.832	611.142	534.452	457.762
																		0.63	729.449	724.971	720.494	716.017	713.779				0.63	951.455	945.615	939.775	933.936	931.016
																																				E2. Calculate the Share Range of Output Variation for Cloud Emissions (Compared to the Baseline Values)
																		Total Cloud Volume Import (kt CO2eq)									Total Cloud Volume Import (kt CO2eq)									The last part entails comparing the output values for cross-border cloud (domestic + export + import). This is done by comparing the GHG emissions of electricity consumption for each scenario
																			16 /84%	20/80%	24/76%	28/72%	30/70%					16 /84%	20/80%	24/76%	28/72%	30/70%				This calculation is done through a comparison between the 2022 baseline values for total cross-border and the two scenarios for GHG emissions of electricity consumption
																		0.63	37.6611	37.43	37.1988	36.9677	36.8521				0.63	49.1232	48.8217	48.5202	48.2187	48.068				For E2, this calculation builds upon the assumption of imported cloud having different operating conditions in its origin country than of domestic/export
																																				Step 1. Upper Range Comparison (Max Output Value)
																		Total Cloud Net Balance (kt CO2eq)									Total Cloud Net Balance (kt CO2eq)									Baseline Scenario				(A) EU, Iceland, Norway, UK (EUINUK)
																			16 /84%	20/80%	24/76%	28/72%	30/70%					16 /84%	20/80%	24/76%	28/72%	30/70%				Electricity Consumption Cloud Total (GWh)		1359		Plausible Scenario					Scenario Limit
																		0.63	691.787	687.541	683.296	679.05	676.927				0.63	125.765	157.206	188.647	220.088	235.809				Emissions Cloud Total (kt. CO2eq) - Baseline		443		Electricity Consumption Cloud Total (GWh)				2375	Electricity Consumption Cloud Total (GWh)				3100
																																				Emissions Cloud Total (kt. CO2eq) - Plausible		788		Emissions Cloud Total (kt. CO2eq)				764.189	Emissions Cloud Total (kt. CO2eq)				996.768
																		Step 3- Calculate Lower Range (Citizen - Employee) Electricity Consumption																		Emissions Cloud Total (kt. CO2eq) - Scenario Limit		1030
																		Plausible Scenario									Scenario Limit									(A) EUINUK - Emission Output Range Estimation for Upper Range (Base Value %)				(B) Balkans and Turkey (BT)
																		Total Cloud Volume Domestic (GWh)									Total Cloud Volume Domestic (GWh)									Plausible Scenario	0.969783			Plausible Scenario					Scenario Limit
																			16 /84%	20/80%	24/76%	28/72%	30/70%					16 /84%	20/80%	24/76%	28/72%	30/70%				Scenario Limit	0.967736			Electricity Consumption Cloud Total (GWh)				2375	Electricity Consumption Cloud Total (GWh)				3100
																		0.63	85.6076	59.2193	49.7394	40.2595	35.5196				0.63	111.662	77.2425	64.8775	52.5124	46.3299								Emissions Cloud Total (kt. CO2eq)				784.268	Emissions Cloud Total (kt. CO2eq)				1011.47
																		Total Cloud Volume International Trade (GWh)									Total Cloud Volume International Trade (GWh)									(B) BT - Emission Output Range Estimation for Upper Range (Base Value %)				(C) Eastern Europe and Caucasus (EEC)
																			16 /84%	20/80%	24/76%	28/72%	30/70%					16 /84%	20/80%	24/76%	28/72%	30/70%				Plausible Scenario	0.995264			Plausible Scenario					Scenario Limit
																		0.63	1666.6	1491.39	1316.17	1140.96	1053.35				0.63	2173.83	1945.29	1716.75	1488.21	1373.94				Scenario Limit	0.982006			Electricity Consumption Cloud Total (GWh)				2375	Electricity Consumption Cloud Total (GWh)				3100
																																								Emissions Cloud Total (kt. CO2eq)				781.659	Emissions Cloud Total (kt. CO2eq)				1008.06
																		Total Cloud Volume Export (GWh)									Total Cloud Volume Export (GWh)									(C) EEC - Emission Output Range Estimation for Upper Range (Base Value %)				(D)Middle East and North Africa (MENA)
																			16 /84%	20/80%	24/76%	28/72%	30/70%					16 /84%	20/80%	24/76%	28/72%	30/70%				Plausible Scenario	0.991953			Plausible Scenario					Scenario Limit
																		0.63	1584.78	1418.17	1251.56	1084.94	1001.64				0.63	2067.1	1849.78	1632.46	1415.14	1306.48				Scenario Limit	0.978701			Electricity Consumption Cloud Total (GWh)				2375	Electricity Consumption Cloud Total (GWh)				3100
																																								Emissions Cloud Total (kt. CO2eq)				779.624	Emissions Cloud Total (kt. CO2eq)				1021.91
																		Total Cloud Volume Import (GWh)									Total Cloud Volume Import (GWh)									(D) MENA - Emission Output Range Estimation for Upper Range (Base Value %)				(E) Central Asia (CA)
																			16 /84%	20/80%	24/76%	28/72%	30/70%					16 /84%	20/80%	24/76%	28/72%	30/70%				Plausible Scenario	0.989371			Plausible Scenario					Scenario Limit
																		0.63	81.8215	73.2194	64.6173	56.0152	51.7141				0.63	106.724	95.5036	84.2834	73.0633	67.4532				Scenario Limit	0.992143			Electricity Consumption Cloud Total (GWh)				2375	Electricity Consumption Cloud Total (GWh)				3100
																																								Emissions Cloud Total (kt. CO2eq)				783.737	Emissions Cloud Total (kt. CO2eq)				1010.77
																		Total Cloud Net Balance (GWh)									Total Cloud Net Balance (GWh)									(E) CA - Emission Output Range Estimation for Upper Range (Base Value %)
																			16 /84%	20/80%	24/76%	28/72%	30/70%					16 /84%	20/80%	24/76%	28/72%	30/70%				Plausible Scenario	0.99459
																		0.63	1502.96	1344.95	1186.94	1028.93	949.923				0.63	1960.38	1754.28	1548.18	1342.08	1239.03				Scenario Limit	0.981333
																																				Step 2.Lower Range Comparison (Min Output Value)
																		Step 4- Calculate Lower Range (Citizen - Employee) Emissions																		Baseline Scenario				(A) EU, Iceland, Norway, UK (EUINUK)
																		Plausible Scenario									Scenario Limit									Electricity Consumption Cloud Total (GWh)		813.631		Plausible Scenario					Scenario Limit
																		Total Cloud Volume Domestic (kt CO2eq)									Total Cloud Volume Domestic (kt CO2eq)									Emissions Cloud Total (kt. CO2eq)		270.107		Electricity Consumption Cloud Total (GWh)				1088.87	Electricity Consumption Cloud Total (GWh)				1752.21
																			16 /84%	20/80%	24/76%	28/72%	30/70%					16 /84%	20/80%	24/76%	28/72%	30/70%				Emissions Cloud Total (kt. CO2eq) - Plausible		361		Emissions Cloud Total (kt. CO2eq)				351.358	Emissions Cloud Total (kt. CO2eq)				458.293
																		0.63	28.4198	19.6595	16.5124	13.3653	11.7917				0.63	37.0693	25.6428	21.5379	17.433	15.3805				Emissions Cloud Total (kt. CO2eq) - Scenario Limit		471
																																				(A) EUINUK - Emission Output Range Estimation for Upper Range (Base Value %)				(B) Balkans and Turkey (BT)
																		Total Cloud Volume International Trade (kt CO2eq)									Total Cloud Volume International Trade (kt CO2eq)									Plausible Scenario	0.97329			Plausible Scenario					Scenario Limit
																			16 /84%	20/80%	24/76%	28/72%	30/70%					16 /84%	20/80%	24/76%	28/72%	30/70%				Scenario Limit	0.973021		264.92	Electricity Consumption Cloud Total (GWh)				1088.87	Electricity Consumption Cloud Total (GWh)				1752.21
																		0.63	553.274	495.107	436.94	378.773	349.689				0.63	721.662	645.792	569.922	494.051	456.116								Emissions Cloud Total (kt. CO2eq)				356.892	Emissions Cloud Total (kt. CO2eq)				465.511
																		Total Cloud Volume Export (kt CO2eq)									Total Cloud Volume Export (kt CO2eq)									(B) BT - Emission Output Range Estimation for Upper Range (Base Value %)				(C) Eastern Europe and Caucasus (EEC)
																			16 /84%	20/80%	24/76%	28/72%	30/70%					16 /84%	20/80%	24/76%	28/72%	30/70%				Plausible Scenario	0.988619			Plausible Scenario					Scenario Limit
																		0.63	526.111	470.8	415.488	360.177	332.521				0.63	686.232	614.087	541.941	469.796	433.723				Scenario Limit	0.988346			Electricity Consumption Cloud Total (GWh)				1088.87	Electricity Consumption Cloud Total (GWh)				1752.21
																																								Emissions Cloud Total (kt. CO2eq)				357.781	Emissions Cloud Total (kt. CO2eq)				466.67
																		Total Cloud Volume Import (kt CO2eq)									Total Cloud Volume Import (kt CO2eq)
																			16 /84%	20/80%	24/76%	28/72%	30/70%					16 /84%	20/80%	24/76%	28/72%	30/70%				(C) EEC - Emission Output Range Estimation for Upper Range (Base Value %)				(D)Middle East and North Africa (MENA)
																		0.63	32.412	24.3072	21.4515	18.5958	17.1679				0.63	35.4299	31.7051	27.9802	24.2554	22.393				Plausible Scenario	0.991082			Plausible Scenario					Scenario Limit
																																				Scenario Limit	0.990807			Electricity Consumption Cloud Total (GWh)				1088.87	Electricity Consumption Cloud Total (GWh)				1752.21
																		Total Cloud Net Balance (kt CO2eq)									Total Cloud Net Balance (kt CO2eq)													Emissions Cloud Total (kt. CO2eq)				358.474	Emissions Cloud Total (kt. CO2eq)				461.954
																			16 /84%	20/80%	24/76%	28/72%	30/70%					16 /84%	20/80%	24/76%	28/72%	30/70%
																		0.63	498.948	446.493	394.037	341.581	315.353				0.63	650.802	582.382	513.961	445.541	411.33				(D) MENA - Emission Output Range Estimation for Upper Range (Base Value %)				(E) Central Asia (CA)
																																				Plausible Scenario	0.993002			Plausible Scenario					Scenario Limit
																		E1. Calculate the Share Range of Output Variation for Cloud Emissions (Compared to the Baseline Values)																		Scenario Limit	0.980793			Electricity Consumption Cloud Total (GWh)				1088.87	Electricity Consumption Cloud Total (GWh)				1752.21
																		The last part entails comparing the output values for cross-border cloud (domestic + export + import). This is done by comparing the GHG emissions of electricity consumption for each scenario																						Emissions Cloud Total (kt. CO2eq)				357.072	Emissions Cloud Total (kt. CO2eq)				465.747
																		This calculation is done through a comparison between the 2022 baseline values for total cross-border and the two scenarios for GHG emissions of electricity consumption
																		For E1, this calculation builds upon the assumption of imported cloud having similar operating conditions as of domestic/export																		(E) CA - Emission Output Range Estimation for Upper Range (Base Value %)
																		Step 1. Upper Range Comparison (Max Output Value)																		Plausible Scenario	0.98912
																		Baseline Scenario				Plausible Scenario														Scenario Limit	0.988846
																		Electricity Consumption Cloud Total (GWh)		1359		Electricity Consumption Cloud Total (GWh)				2375
																		Emissions Cloud Total (kt. CO2eq)		443		Emissions Cloud Total (kt. CO2eq)				788
																																				F2. Calculate the Output Variation
																																				The last procedure entails calculating the approximate output variation proportion for each scenario/ possible origin
																						Scenario Limit														This is done by: Scenario Value Range % = (Output Range (Max)/ (Output Range (Min))-1
																		Emission Output Range Estimation for Upper Range (Base Value %)				Electricity Consumption Cloud Total (GWh)				3100
																		Plausible Scenario	1.77878			Emissions Cloud Total (kt. CO2eq)				1030										(A) EUINUK - Emission Output Range Estimation (Upper/ Lower %)				(B) BT - Emission Output Range Estimation (Upper/ Lower %)
																		Scenario Limit	2.32506																	Plausible Scenario	-0.00360342			Plausible Scenario	0.00672113
																																				Scenario Limit	-0.00543099			Scenario Limit	-0.00641477
																		Step 2.Lower Range Comparison (Min Output Value)
																		Baseline Scenario				Plausible Scenario
																		Electricity Consumption Cloud Total (GWh)		813.631		Electricity Consumption Cloud Total (GWh)				1088.87										(C) EEC - Emission Output Range Estimation (Upper/ Lower %)				(D) MENA - Emission Output Range Estimation (Upper / Lower %)
																		Emissions Cloud Total (kt. CO2eq)		270.107		Emissions Cloud Total (kt. CO2eq)				361										Plausible Scenario	0.000878657			Plausible Scenario	-0.00365639
																																				Scenario Limit	-0.0122185			Scenario Limit	0.0115716
																						Scenario Limit														(E) CA - Emission Output Range Estimation (Upper / Lower %)
																		Emission Output Range Estimation for Lower Range (Base Value %)				Electricity Consumption Cloud Total (GWh)				1752.21										Plausible Scenario	0.00553048
																		Plausible Scenario	1.33651			Emissions Cloud Total (kt. CO2eq)				471										Scenario Limit	-0.00759752
																		Scenario Limit	1.74375
																		F1. Calculate the Output Variation
																		The last procedure entails calculating the approximate output variation proportion for each scenario
																		This is done by: Scenario Value Range % = (Output Range (Upper)/ (Output Range (Lower))-1
																		Plausible Scenario	0.330919
																		Scenario Limit	0.333365
																		On average, variations in input may lead to an average 33-35% increase in variation estimates on the upper range scenario (compared to the uppe range baseline) when compared to the lower range output/baseline
[truncated: 1 more columns]
